# Supplementary material for: Engineering Escherichia coli Biofilms for Curcumin Production
Source: Molecules. 2025 May 2;30(9):2031. doi: 10.3390/molecules30092031 (PMC12073880; doi:10.3390/molecules30092031)
Supplement: Supplementary file 1 [file molecules-30-02031-s001.zip]

Archive with 1 entries (1 files):
- molecules-3458790-supplementary.pdf
